# Supplementary material for: Different Effects of High-Fat/High-Sucrose and High-Fructose Diets on Advanced Glycation End-Product Accumulation and on Mitochondrial Involvement in Heart and Skeletal Muscle in Mice
Source: Nutrients. 2023 Nov 22;15(23):4874. doi: 10.3390/nu15234874 (PMC10708161; doi:10.3390/nu15234874)
Supplement: Supplementary file 1 [file nutrients-15-04874-s001.zip]

Archive with 1 entries (1 files):
- nutrients-2696929-supplementary.pdf
